# Supplementary material for: Comparative effectiveness of levetiracetam, valproate and carbamazepine among elderly patients with newly diagnosed epilepsy: subgroup analysis of the randomized, unblinded KOMET study
Source: BMC Neurol. 2016 Aug 23;16(1):149. doi: 10.1186/s12883-016-0663-7 (PMC4995751; doi:10.1186/s12883-016-0663-7)
Supplement: Additional file 1: — Full names of all Institutional Review Boards that approved the KOMET protocol. (XLSX 28 kb) [file 12883_2016_663_MOESM1_ESM.xlsx]

## Sheet: Sheet1
Institutional Review Boards that approved the KOMET protocol
Institution / Institutional Review Board	Address line 1	Address line 2	City
251 Airforce Military Hospital	3 Kanelopoulou str		Athens
Academisch Ziekenhuis VUB	Secr. Commissie Medische Ethiek	Laarbeeklaan 101	Brussels
Austin Health Human Research Ethics Committee	Studley Road		Heildelberg
AZ Groeninge Campus OLV	Ethische Commissie	Reepkaai 4	Kortrijk
AZ Sint-Jan Brugge-Oostende AV	Ethisch Comité	Ruddershove 10	Brugge
AZ Sint-Lucas	Ethisch Comite	Groenebriel 1	Gent
AZ St. Blasius	Commissie voor medische ethiek	Kroonveldlaan 50	Dendermonde
Barking & Havering Local Research Ethics Committee	Room 7, 2nd Floor Beckett's House	2-14 Ilford Hill	Ilford
Berkshire Local Research Ethics Committee	Orchid Suite, Prospect Park Hospital	Honey End Lane	Reading
Cairns Base Hospital Ethics Committee	165 The Esplanade		Cairns
CCPPRB Marseille 1	Höpital Salvator	249 Bd Sainte Marguerite	Marsaille
CEIC Area de Salud de Avila	Hospital Nuestra Senora de Sonsoles	Avda. Juan Carlos 1 sin	Avila
CEIC Autonomico de ensayos clinicos de Andalucia (Hosp. De Valdecllla)	Consejeria de Salud	Avda. lnnovacion, s/n Edificio Arena 1	Sevilla
CEIC Centro Médico Teknon	Vilana 12		Barcelona
CEIC Ciulat Sanitària i Universitària de Bellvitge	Freixa Llarga, s/n		L'Hospitalet de Llobregat
CEIC ComP'ejo Hospital aria Matemo-lnfantillnsular de las Pal mas	Avda. Maritima del Sur s/n		Las Palmas de Gran Canaria
CEIC Consorcio Hospital General Universitario de Valencia	Avda. Tres Cruces s/n; Pabellon B, Acceso B-3, 4° p		Valencia
CEIC de Cantabcia	Abda. de Valdecilla, sin		Santander
CEIC de Ia Corporacio Sanitaria Pare Tauli	Pare Tauli s/n		Sabadell
CEIC del Hospital Central de Asturias	Celestino Villamil, s/n 5a planta		Oviedo
CEIC del Hospital Nuestra Senora de Ia Candelaria	Carretera del Rosario, 145 3a planta		Santa Cruz de Tenerife
CEIC del Hospital Santa Creu i Sant Pau	Avda. Sant Antoni Maria Claret, 167		Barcelona
CEIC del Hospital Severo Ochoa	Secretaria CEIC de Formacion y Docencia 4a Planta	Avda. Orellana s/n	Leganés-Madrid
CEIC del Hospital Univarsitario Virgen de Ia Arrixaca	Carretera Murcia-Cartagena		EI Palmar
CEIC del Hospital Universitario de Getafe	Edificio de lnvestigacion del H.U.G.	Garretera de Toledo, km 12,500	Getafe (Madrid)
CEIC del Hospital Universitario de Puerto Real	Carretera Nacional IV, km. 665		Puerto Real
CEIC Hospilal General de Castellon	Avda. Benicassim s/n		Castellon
CEIC Hospilal Universitario La Fe	Avda Campanar, 21. 3a planta		Valencia
CEIC Hospital 12 Octubre / Secretaria de Gestion de Ensayos Clinicos	Avda. de Cordoba, s/n Sotano 2 Hospital Materno		Madrid
CEIC Hospital Clinic i Provincial de Barcelona	Villarroel, 170		Barcelona
CEIC Hospital de Girona Doctor Josep Trueta	Avda. de Franca,, s/n		Gerona
CEIC Hospital de Mostoles	Rio Jucar s/n		Mostoles
CEIC Hospital General de Asturias	Celestino Villamil, s/n 5a planta		Oviedo
CEIC Hospital General Universitario de Alicante	Maestro Alonso, 109		Alicante
CEIC Hospital Ramon Y Cajal	Carretara Colmanar Viejo Km 9,100		Madrid
CEIC Hospital Universitario Virge del Rocio	Avda. Manuel Siurot, s/n	Edificio de Laboratorio planta 6a	Sevilla
CEIC Hospital Universitario Virgen de Ia Victoria	Campus Universitario de Teatinos, s/n		Malaga
CEIC lnstitut Municipal d'Assistència Sanitària	Doctor Aiguader, 80		Barcelona
Central Northern Adelaide Health Service (CNAHS) Ethics of Human Research Committee	Queen Elizabeth Hospital	28 \Aioodville Road	Woodville
Central Sydney Area Health Services Ethics Committee (RPAH Zone)	Royal Prince Alfred Hospital	Missenden Road	Camperdown
CH Jolimont	Comité d'éthique	159, rue Ferrer	Haine-Saint-Paul
CH Notre Dame	Comité d'éthique	Avenue du Centenaire 73	Montignies sur Sambre
Clinical Research Ethical Committee	University College Hospital Galway	Newcastle Road	Galway
Clinical Research Ethics Committee of the Cork Teaching Hospitals	Clinical Sciences Building	Cork University Hospital, Wilton	Cork
Clinique St. Pierre Ottignies	Comite d'éthique Hospitalier	Avenue Reine Fabiola 9	Ottignies
Comitate Etico ASL 4 Di L'Aquila	c/o Direzione Amministrativa del Presidio Ospedalie	ViaLNatali	Coppito-L'Aquila
Comitate Etico Dell'Ospedale Sant'Andrea di Roma	Via Grottarossa 1035		Roma
Comitate Etico per Ia Sperimentazione dell'Azienda Ospedaliera 'lnstituti Ospitalieri' di Verona	c/o Farmacia Policlinico	P LeLA. Scuro 10	Verona
Comitateo Etico dell'Asl BA/2 di Barletta	Viale lppocrate 5		Barletta
Comitato Biotico Dell'Azienda Ospedaliera "Civile-M.P. Areezo" di Ragusa	Via G. di Vittorio 51		Ragusa
Comitato di Bioetico A.S.L 7	Piazza Igea	Vittoria	Ragusa
Comitato di Etico per Ia Ricerca Biomedica dell'Universita' Degli Studi 'G. D'Annunzio' di Chieti	Via dei Vestini		Chieti
Comitato Etico	Via Santa Lucia		Marcerata
Comitato Etico Asl NA/1 di Napoli	Centro Direzionale	Complesso Esedra Isola F9	Napoli
Comitato Etico Azianda Ospedaliera di Vimercate	Via C. Battisti 23		Vimarcate
Comitato Etico Azienda Ospadaliera Umberto 1 Ancona	Piazza Cappelli 1		Ancona
Comitato Etico Azienda Ospedaliera G. Salvini	Viale Forlanini 121		Garbagnate
Comitato Etico Azienda Sanitaria Ospedaliera S.Giovanni Battista	Corso Bramante, 20		Torino
Comitato Etico Azienda Spedali Civili di Brescia	Piazzale Spedali Civili 1		Brescia
Comitato Etico Azienda USL 4 di Prato	Viale della Repubblica		Prato
Comitato Etico del Dimi Dell 'Universita' Di Genova	Ospedale S.Martino	Vaale Benedetto XV 6	Genova
Comitato Etico del Policlinico S. Orsola-Malpighi di Bologna	Via Massarenti 9		Bologna
Comitato Etico della Fondazione Centro S.Raffaele del Monte Tabor (IRCCS) di Milano	Via Olgettina 60		Milano
Comitato Etico dell'Arcispedale Santa Maria Nuova di Reggio Emilia	Viale Risorgimento 57		Reggio Emilia
Comitato Etico dell'Asl 4 di Torino	Direzione Sanitaria-Piazza del Donatore di Sangue	alo Ospedale S.Giovanni Bosco	Torino
Comitato Etico dell'Asl di Ravenna	Via de Gasperi 8		Ravenna
Comitato Etico dell'Asl NA4 Pomigliano D'Arco	Via Nazionala delle Puglia		Pomigliano D'Arco
Comitato Etico dell'Asl TA/1 di Taranto	Viale Virdilio 31		Taranto
Comitato Etico dell'Azianda Ospadaliara Garibaldi S.Luigi-Curro' Ascoli-Tomasalli di Catania	via Paolo Gaifami 18		Catania
Comitato Etico dell'Azienda Ospedaliera - Ospedale Policlinico Consorziale di Bari	Piazza G Cesare 11		Bari
Comitato Etico dell'Azienda Ospedaliera Arcispedale Sant'Anna di Ferrara	Corso Giovecca 203		Ferrara
Comitato Etico Dell'Azienda Ospedaliera di Circolo E Fondazione Macchi di Varese	viale Luigi Borri 57		Varese
Comitato Etico dell'Azienda Ospedaliera di Rilievo Nazionale a Cardarelli Napoli	Via A Cardarelli 9		Napoli
Comitato Etico Dell'Azienda Ospedaliera lstituti Ospeditaleri di Cremona	via Largo Priori 1		Cremona
Comitato Etico dell'Azienda Ospedaliera 'Ospedale S. Carlo' di Potenza	Via Potito Petrone		Potenza
Comitato Etico dell'Azienda Ospedaliera 'Ospedali Riuniti' di Foggia	Viale Pinto		Foggia
Comitato Etico dell'Azienda Ospedaliera Pisana-Toscana	Via Zamenhof 1		Pisa
Comitato Etico Dell'Azienda Ospedaliera S.Antonio Abate di Gallarate	Largo Boito 2		Gallarate
Comitato Etico Dell'Azienda Policilinico Umberto i di Roma	Viale del Policlinico 155		Roma
Comitato Etico dell'Azienda USL di Cesena	Viale Ghirotti 286		Cesena
Comitato Etico dell'Azienda Usl LE/2 di Magile	via Ferramosca		Magile
Comitato Etico dell'Azlenda Ospedaliera Cannizzaro di Catania	Via Messina 289		Catania
Comitato Etico dell'Azlenda USL di Forli	Piazzale Solieri 1		Forli
Comitato Etico delle Aziende Saintarie dell'Umbria - Umbria	Via Cotani 21/1		Perugia
Comitato Etico dell'Ospedale di Circolo di Busto Ariaizio	Piazzale Solaro 3		Busto Arsizio
Comitato Etico dell'Usl 3 'Genovese' di Genova	via A. Bertani 4		Genova
Comitato Etico lndipendente de Riferimento Individuate dalla Regione	Pie monte Assessorato alia Sanita' Corsa Regina Margherita	152/bis	Torino
Comitato Etico lndipendente Del Policlinico Universitario di Udine	via Colugna 50		Udine
Comitato Etico lndipendente dell'asl SA/2 di Salerno	Via Nizza 146		Salerno
Comitato Etico lndipendente dell'Azienda Sanitaria Locale della Provincia di Milano 2 Melegnano	Via 8 Giugno 69		Melegnano
Comitato Etico per Ia Sperim Clinico dei Medicinali del'Az Ospedaliera Universitaria Senese	c/o Segreteria di Presidenzia della Fac. di Medicina	Loc.leScotte	Siena
Comitato Etico per Ia Sperimentazione dell'Azienda Ospedaliera di Padova-Veneto	via Guistiniani 2		Padova
Comitato Etico per Ia Sperimentazione Farmacologie dell'Azienda Ospedaliera Careggi	Viale Pieraccini 28		Florence
Comitato Etico per Ia Valutazione delle Sperimentazioni Cliniche die Medicinali del Policlinico Universitario	san Girogio 12		Cagliari
Comité Ético de lnvestigacion Clinica de Aragon	Avda. Gomez Laguna, 25 planta 9 oftcina 2		Zaragoza
Comite Ético de lnvestigacion Clinica de Galicia (SERGAS)	Division de Farmacia y Productos Sanitarios Conse	San LAzaro, sin	Santiago de Compostela
Comité Ético de lnvestigacion Clinica de las Islas Baleares	Cecilio Metelo, 18		Palma de Mallorca
Commissie Medische Ethiek	UZ Gasthuisberg	Herestraat 49	Leuven
Commissie Mensgebonden Onderzoek	Ziekenhuis Bernhoven Oss	Joannes Zwijsenlaan 121	Oss
Commission d'Ethique de Ia Recherche clinique de Ia Faculte de Biologie et de Medecine	Rue de Bugnon 21		Lausanne
Commissione per Ia Sperimentazioni Clinche	Dell'Azienda Pro'linciale peri Servizi Sanitari del	via de Gasperi 79	Trento
Comrtato Etico lndipendente deii'Azienda 6 di Vicenza	viale F. Rodolfi 37		Vicenza
Comrtato Etico lndipendente di Riferimento lndividuato dalla Regione - Piemonte	Assessorato alia Sanita	Corso Regina Margherita, 153/bis	Totino
Comrtato Etico per Ia Sperimentazione dei Farmaci Azienda USL 9 di Grosseto	Via Cimabue 109		Grosseto
Comttato di Bioetica dell'Usl 1 di Sassari - Sardegna	via Monte Grappa 82		Sassari
Cornitato Etico dell'Azienda Ospedaliera Universitaria Policlinico Tor Vergata	Viale Oxford 81		Roma
Cornrtato Etico lndipendenta dell'asl BA/5 di Putignano	Via Carafa Bali		Putignano
Cornwall local Research Ethics Committee	Knowledge Spa	Royal Cornwall Hospitals NHS Trust	Truro
Cukurova University Medical Faculty Local Ethics Committee	Balcali		Adana
De Videnskabsetiske Komitéer For Kobenhavn og Frederiksberg Kommuner	Sundhedsforvaltningen	Sjaellandsgade 40	Kabenhavn N
Directiesecretariaat- EC	St. Ziekenhuis Lievensberg	Boerhaaveplein 1	Bergen op Zoom
Dokuz Eylul University Medical Faculty Local Ethics Committee	Balcova		lzmir
East Kent Local Research Ethics Committee	Kent & Medway Health Authority	Preston Hall	Aylesford
Eginition University Hospital	74 Vas. Sofias str		Athens
Elicka komise IKEM a FTNsP	Videnska 800		Prague 4
EOF/National Drug Organisation	264 Mesogion Avenue		Athens
Ethic Committee of Russian State Medical University named after Pirogov	Ostrovityanova Str. 1		Moscow
Ethics & Medical Research Committee	St. Vincent's Healthcare Group	Education Research Centre, Elm Park	Dublin
Ethics Committee	4de etage Dunantflat	Postbus 888	Leeuwardan
Ethics Committee	Maaslandziekenhuis loc. Sittard, LAWO	Walramstraat 23	Sittard
Ethics Committee	MMC lokatie Veldhoven, Sec. Poli Neurologie,	Antwoordnummer 10080	Veldhoven
Ethics Committee at Federal Body of Quality	Efficacy and Safety Control of Medication	Petrovsky av.8, bld.1	Moscow
Ethics Committee of Institute of Brain	Academician Pavlov Str. 9		Saint·Petersburg
Ethics Committee of National Medical & Surgical Complex named after Pirogov	lvankovskoe Shosse 3		Moscow
Ethik Kommission der Bayerischen Landesärztekammer	Mühlbaurstr. 16		München
Ethik·Kommiasion der Medizinischen Fakultät der Universität Regensburg	Franz-Joseph-Strauß-Alle 11		Regensburg
Ethikausschuss 2	Schumannstr. 20/21		Berlin
Ethikkomission des kantons Zürich/SPUK für Psychiatrie, Neurologie und Neurochirurgie	Klinik Schlössli AG		Oetwil am See
Ethikkommission am Universitätsklinikum Carl Gustav Carus, Technische Universität Dresden	Fetscherstr. 74		Dresden
Ethikkommission an der Medizinischen Fakultät der Ebertlard-Karls-Univarsitat	Schleichstr. 8		Tübingen
Ethikkommission bei dar Ärztekammer Niedersachsen	Berliner Allee 20		Hannover
Ethik-Kommission bei der Arztekammer des Saarlandes	Faktoreistr. 4		Saarrbrücken
Ethikkommission bei der Landesärztekammer Baden-Württemberg	Jahnstr. 40		Stuttgart
Ethik-Kommission bei der Landesärztekammer Rheinland-Pfalz	Deutschhausplatz 3		Mainz
Ethik-Kommission bei der Sächsischen Landesärztekammer	Schützenhöhe 16		Dresden
Ethikkommission bel der Ärztekammer Meeklenburg-Vorpommern	Humboldstr. 6		Rostock
Ethikkommission dar Medizinischen Fakultät der Martin-Luther-Univarsität Halle-Wittenberg	Magdeburgar Straße 27		Halle (Saale)
Ethik-Kommission dar Universität Ulm	Helmholtzstr. 20 (Oberer Esalsbarg)		Ulm
Ethik-Kommission der Ärztekammer Berlin	Friedrichstr. 16		Berlin
Ethik-Kommission der Ärztekammer Hamburg	Heinrich-Hertz-Str. 125		Hamburg
Ethik-Kommission der Ärztekammer Hessen	Im Vogelgesang 3		Frankfurt/Main
Ethik-Kommission der Ärztekammer Nordrhein	Tersteegenstr. 31		Düsseldorf
Ethik-Kommission der Ärztekammer Nordrhein	Tersteegenstr. 9		Düsseldorf
Ethikkommission der Ärztekammer Schleswig-Holstein	Bismarckallee 8-12		Bad Segeberg
Ethik-Kommission der Ärztekammer Westfalen-Lippe	Von-Esmarch-Str. 62		Münster
Ethik-Kommission der Caritas Trägergesellschaft Trier	Friedrich-Wilhelm-Str.32		Trier
Ethik-Kommission der Friedrich-Schiller-Universität Jena	Bachstr. 18		Jena
Ethikkommission der Justus-Liebig-Universität Giessen, FB Humanmedizin	Gaffkystr. 11c		Giessen
Ethik-Kommission der Klinik Köln-Merheim	Ostmerheimer Str. 200		Köln
Ethik-Kommission der Landesärztekammer Brandenburg	Dreifertstr. 12		Cottbus
Ethik-Kommission der Landesärztekammer Hessen	lm Vogelgesang 3		Frankfurt/Main
Ethikkommission der Landesärztekammer Thüringen	lm Semmicht 33		Jena-Maua
Ethikkommission der Mecl. Universitat lnnsbruck	lnnrain 43		lnnsbruck
Ethikkommission der Med. Universität Wien	Borschkegasse 8b/E06		Wien
Ethik-Kommission der Medizinische Fakultät der Georg-August-Universität Göttingen	Robert-Koch-Str. 40		Göttingen
Ethik-Kommission der Medizinische Fakultät der Westfälischen-Univarsitat Münster	Von-Esmarch-Str. 62		Münster
Ethik-Kommission der Medizinischen Fakultät Charité, Virchow-Klinikum	Augustenburger Platz 1		Berlin
Ethik-Kommission der Medizinischen Fakultät der Ruhr-Universität Bochum	Bürkle-de-la-Camp-Platz 1		Bochum
Ethik-Kommission der Medizinischen Fakultät der Universität Bonn	Reuter Straße 2b		Bonn
Ethikkommission der Medizinischen Universität Graz	Auenbruggerplatz 29		Graz
Ethikkommission der Stadt Wien	Schottenring 24		Wien
Ethik-Kommission der Universität Witten/Herdecke	Alfred-Herrhausen-Str. 50		Witten
Ethikkommission des Kantons St.Gallen	Rorschacher Str. 95		St. Gallen
Ethikkommission des Landes Kamten	St.-Veiter-Strasse 47		Klagenfurt
Ethikkommission des Landes Oberösterreich	Hafenstrasse 47-51		Linz
Ethik-Kommission des Landes Sachsen-Anhatt	c/o Landesamt für Verbraucherschutz	Freiimfelderstr. 68	Halle (Saale)
Ethik-Kommisslon Universitätsklinikum Essen	Hufelandstr. 55		Essen
Ethik-Kommlssion der Medizinischen Fakultät Charite' der Humboldt-Universität zu Berlin	am Campus Charite' Mitte	Schumannstr 20-21	Berlin
Eticka Komise FNsP; Eticka komise IKEM a FTMsP	17 Listapadu 1790; Videnska 800		Ostrava-Poruba
Eticka Komise Nemocnice Atlas	T.Bati 5135		Zlin
Eticka Komise Nemocnice Litomysl	J.E. Purkyne 652		Litomysl
Eticka komise Nemocnice Na Homolce	Roentgenova 2		Prague 5
Eticka komisia DFNsP	Limbova 1		Bratislava
Eticka komisia FNsP ak.L. Derera	Limova 5		Bratislava
Eticka komisia MFN	Kollarova 2		Martin
Eticka komisia Nemocnice F .D. Roosevelta	L.Svobody 1		Banska Bystica
Eticka komisia zdruzenia neuologov Slovenska	Nova21		Banska Bystrica
Etieka komlsia NsP Zilina	V.Spanyola 43		Zilina
Flinders Clinical Research Ethics Committee	Level 2	Flinders Medical Centre	Bedford Park
Frenchay Local Research Ethics Committee	Clinical Governance Directorate, North Bristol NHS Trust Headquarters	Frenchay Hospital, Beckspool Road, Frenchay	Bristol
Gazl Unlvberslly Medical Faculty Local Ethics Committee	Besevler		Ankara
General Hosiptal of Athens G.Gennimatas			Athens
General Hospital G. Papanikolaou of Thessaloniki	Exochi		Thessaloniki
General Hospital NIMTS	10-12 Monis Petraki ste		Athens
General Hospital of Athens Avangelismos	45-47 Ypsilantou str		Athens
General Hospital of Athens KAT	2 Nikos str		Athens
General Hospital of Athens Korgialenio/Benakio Ees	1 Erithrou Stavrou str		Athens
General Hospital Papageorgiou of Thessalonikis	West Peripheral Road		Thessalonlkls
Gwent local Research Ethics Committee	Mamhilad House	Mamhilad Park Estate	Gwent
Hacettepe University Medical Faculty Local Ethics Committee	Cebeci		Ankara
Hospital AG	Loukas Thessalinikis		Panorama Thessalonikis
Hospital Clinico San Carlos	Dr. Martin Lagos s/n		Madrid
Hospital de Badalona Germans Trias i Pujol	Carretera del Canyet s/n		Badalona (Barcelona)
Hospital de Cruces	Plaza de Cruces s/n		Barakaldo
Hospital General Universitario de Alicante	Avda. Pintor Baeza s/n planta 3		Alicante
Hospital Mutua de Terrassa	Placa Dr. Robert 5		Terrassa
Hospital Nuestra Sel'lora de Valme	Carretera de Cadiz, km 548.9		Sevilla
Hospital Universitario José Maria Morales Meseguer	Marqués de los Vélez s/n		Murcia
Hospital Virgen de Ia Macarena	Avda. Doctor Fedriani, 3		Sevilla
HPSS Research Ethics Committee	c/o Office for Research Ethics Committees on Northern Ireland	12-22 Linenhall Street	Belfast
Hull & East Riding Local Research Ethics Committee	Room SC39, 2nd Floor, Coniston House	Humber Mental Health Teaching NHS Trust Headquarters	Willerby
Independent Ethics Committee of Moscow Regional Scientific & Research Clinical Institute named after Vladimirskiy	Schepkina Str. 61/2		Moscow
Isle Of Wight Portsmouth & South East Hampshire Local Research Ethics Committee	Finchdown House	St. Mary's Hospital, Milton Road	Portsmouth
Istanbul University Cerrahpasa Medical Faculty Local Ethics Committee	Cerrahpasa		Istanbul
Istanbul University Medical Faculty local Ethics Committee	Capa		Istanbul
Kantonale Ethikkomission Bern	Postfach 56		Bern
Komisja Bioetyczna przy Akademii Medycznej im.K. Marcinkowskiego	Fredry 10		Poznan
Komisja Bioetyczna przy AM	ul. Zwirki I Wigury 61		Warszawa
Komisja Bioetyczna przy Bydgosko-Pilskiej IL	ul.Powstancow Warszawy 11		Bydgoszcz
Komisja Bioetyczna przy lnstytucie Psychiatrii i Neurologii	ul. Sobieskiego 9		Warszawa
Komisja Bioetyczna przy OIL	Basniowa 3		Warszawa
Komisja Bioetyczna przy OIL w Krakowie	ul. Krupnicza 11a		Krakow
Komisja Bioetyczna przy OIL w Lublinie	ul. Chmielna 4		Lublin
Komisja Bioetyczna przy Okregowej lzbie Lekarskiej	ul. Basniowa 3		Warsaw
Komisja Bioetyczna przy Okregowej lzbie Lekarskiej w Gdansku	Sniadeckich 33		Gdansk
Komisja Bioetyczna przy Warminsko Mazurskeij lzbie Lekarskiej	Zolnierska 16 C		Olsztyn
Komisja Bioetyczna przy Wielkopolskiej lzbie Lekarskiej	Nowowiejskiego 51		Poznan
Komisja Bioetyczna, Okregowa lzba Lekarska	Ul. Waszyngtona 42		Czestochowa
Komlsja Bioetyczna przy OIL w Lodzi	ul. Czerwona 3		Lodz
Krasnoyarsk Regional Clinical Hospital No.1	Partisan Zheleznyak Str. 3-v		Krasnoyarsk
La commission centrale d'ethique de Ia recherche sur r etre humain	Bureau 9F-1-003, 1		Geneve
Landesamt für Gesundheit und Soziales	Geschäftsstelle der Ethikkommission des Landes B	Sächsische Str. 28	Berlin
Leeds East Research Ethics Committee	Room 5.1, Clinical Sciences Building	St. James' University Hospital, Beckett Street	Leeds
Leeds West Research Ethics Committee	6th Floor, Wellcome Wing, Leeds General Infirmary	Great George Street	Leeds
Lincolnshire Local Research Ethics Committee	Beach House, Witham Park	Waterside South	Lincoln
Local Ethics Committee of Moscow State Medico-Stomatologic University	Delegatskaya Str. 20/1		Moscow
Medisch Ethisdle Toetsingscommissie	Atrium Medisch Centrum	Postbus 4446	Heerlen
Medische Ethische Commissie	Academisch Ziekenhuis Maastricht	P. Debyelaan 25	Maastricht
Medisdt Ethische Toetsingscommissie	Catharina Ziekenhuis	Michelangelolaan 2	Eindhoven
Medisdt Ethische Toetsingscommissie	St. Elisabeth Ziekenhuis Tib urg	Hilvarenbeekseweg 60	Til burg
Melbourne Health Research Directorate	PO The Royal Melbourne Hospital		Parkville
MREC For Wales	Bro Taf Health Authority	Temple of Peace & Health, Catheys Part	Cardiff
North Sheffield Local Ethics Committee	G15, Royal Hallamshire Hospital		Sheffield
North Staffordshire Local Research Ethics Committee	Heron House	Great Fenton Business Park	Stoke-On-Trent
North Sydney Human Research Ethics Committee	Research Office, Level4 Vindin House	Royal North Shore Hospital	St. Leonards
North West Surrey Local Research Ethics Committee	Bournewood House, St. Peter's Hospital Site	Guildford Road	Chertsey
North West Wales Local Research Ethics Committee	Directorate of Quality & Clinical Assurance	North West Wales NHS Trust, Ysbyty Gwynedd	Bangor
Nottingham Local Research Ethics Committee	Room 203, Level 2	1 Standard Court, Park Row	Nottingham
Okregowa lzba Lekarska	ui.Swietojanska 7		Bialystok
Ramon y Cajal	Doctor Esquerdo 46		Madrid
Regional komité for medisinsk forskningsetikk, Ost-Norge (REK Ost)	Postboks 1130	Blindern	Oslo
Regionala Etikprövningsnämnden i Linköping	Linköpings Universitet	Sandbacksgatan 7	Linköping
Riverside Research Ethics Committee	2nd Floor, Commonwealth Building	Hammersmith Hospital	London
Royal Adelaide Hospital Ethics Committee	Level 3 Hanson Centre	Royal Adelaide Hospital	North Terrace
Royal Brisban Hospital & Royal Women's Hospital & Health Service District Ethics Committee	Post Office	Herston	Queensland
Royal Perth Hospital Ethics Committee	Wellington Street		Perth
Sacretariaat METC, Personeelsflat 4de verdiep	lsala Kliniekan Locatie Weezenlandan	Groot W~ezenland 20	Zwolle
Santobono Pausilipon di Napoli	Via della Croce Rossa 8		Napoli
Scheper Ziekenhuis Ethics Committee	Scheperziekenhuis Emmen, Klinisch Chemisch Lab	Boermarkeweg 60	Emmen
Sefton local Research Ethics Committee	c/o Administraion Office, Clinical Trials Unit, Walton Centre for Neurology & Neurosurgery	Lower Lane, Fazakertey	Liverpool
Sottocomitato Etico per Ia Sperimentazione	Clinica Dei Farmaci Dell'asl 6 di Livorno	Vaa di Monterotondo	Livorno
South East Wales Research Ethics Committee	Business Services Centre, 4th Foor	Churchill House, Churchill Way	Cardiff
South Eastern Sydney Area Health Service - Eastern Section	Cnr High Street and Avoca Street		Randwick
South West Devon Research Ethics Committee	Room 101B, ITTC South Building, Tamar Science Park	Davy Road, Derriford	Plymoulh
Southern Health Human Research Ethics Committee	Corporate Services	Level 3 E Block Monash Medical Centre	Clayton
St Georgi University Hospital	Vasil Aprilov str 15 A		Plovdiv
St. Vincents Health Human Research Ethics Committee	41 Victoria Pde		Fitzroy
Sunderland Local Research Ethics Committee	Sunderland Teaching Primary Care Trust (South Office), Administrain Corridor		Sunderland
Swindon Local Research Ethics Committee	Kennet & North Wiltshire Primary Care Trust	Southgate House, Pans Lane	Deviz.es
Tayside Committee Medical Research Ethics	Level 10 Ninewells Hospital		Dundee
Tayside Committee on Medical Research Ethics	Level 9	Ninewells Hospital & Medical School	Dundee
Tergooi Hilversum Ethics Committee	Ziekenhuis Hilversum	van Riebeeckweg 212	Hilversum
The Queensland lnstitute of Medical Research (QIMR) HREC	Post Office	Royal Brisbane Hospital	Brisbane
The Research Ethics Committee, Hospital District of Northern Savo	Kuopion uliopistollinen sairaala	PL 1777	Kuopio
Uczelniana Komisja Etyki Badan Nukowych	AI. Kosciuszki 4		Lodz
Uludag University Medical Faculty Local Ethics Committee	Gorukle		Bursa
University General Hospital of Alexandroupoli	Dragana		Alexandroupoli
University General Hospital of Heraklion	Voutes		Heraklion
University General Hospital of Rio-Patras			Rio-Patra
University General Hospital of Thessaloniki Ahepa	1 Stilp Kyriakidi str		Thessaloniki
University Multiprofile Hospital	for Active Treatment Alexandrovska	Georgi Sofiiski str 1	Sofia
University Multiprofile Hospital	for Active Treatment St Marine	Hristo Smirnencki str 1	Varna
University Multiprofile Hospital for Axctive Treatment	Queen Giovanna	Bialo Mora str 8	Sofia
Univesity Specialized Hospital	for Active Treatment of Neurology and Psychiatry	St Naum, Luben Russev str 1	Sofia
UZ Antwerpen	Ethische Commissie	Wilrijkstraat 10	Edegem
UZ Gent	Ethisch Comité	2P4, De Pintelaan 185	Gent
Wandsworth Local Research Ethics Committee	Room 27, 1st Floor, Grosvenor Wing	St George's Hospital, Blackshaw Road	London
Wetenschapsbureau S0482	Canisius Wilhelmina Ziekenhuis	Postbus 9015	Nijmegen
Ziekenhuis Gelderse Vallei Ethics Committee	St. Ziekenhuizen Gelderse Vallei	Willy Brandtlaan 10	Ede
Ziekenhuis H. Serruys	Ethische Commissie	Kairostraat 84	Oostende
Zorggroep Noorderbreedte	RTPO Commissie	Henri Dunantweg 2, 4e etage Dunantflat	Leeuwardan
	Wojska Polskiego 50		Kielce
